# Supplementary material for: Nornalup, a new genus of pselaphine beetle from southwestern Australia (Coleoptera, Staphylinidae, Pselaphinae, Faronitae)
Source: Zookeys. 2017 Sep 5;(695):111–21. doi: 10.3897/zookeys.695.19906 (PMC5673837; doi:10.3897/zookeys.695.19906)
Supplement: XML Treatment for Nornalup [file zookeys.695.19906-treatment1.xml]

<!DOCTYPE tp:taxon-treatment
  PUBLIC "-//TaxonX//DTD Taxonomic Treatment Publishing DTD v0 20100105//EN" "tax-treatment-NSO.dtd">
<tp:taxon-treatment xmlns:tp="http://www.plazi.org/taxpub"><tp:treatment-meta><kwd-group><label>Taxon classification</label><kwd><named-content xmlns:xlink="http://www.w3.org/1999/xlink" content-type="kingdom">Animalia</named-content></kwd><kwd><named-content xmlns:xlink="http://www.w3.org/1999/xlink" content-type="order">Coleoptera</named-content></kwd><kwd><named-content xmlns:xlink="http://www.w3.org/1999/xlink" content-type="family">Staphylinidae</named-content></kwd></kwd-group><mixed-citation publication-type="journal"><person-group><name><surname>Park</surname><given-names>Jong-Seok</given-names></name><name><surname>Chandler</surname><given-names>Donald S.</given-names></name></person-group><article-title>
          <italic><tp:taxon-name><tp:taxon-name-part taxon-name-part-type="genus" reg="Nornalup">Nornalup</tp:taxon-name-part></tp:taxon-name></italic>, a new genus of pselaphine beetle from southwestern Australia (<tp:taxon-name><tp:taxon-name-part taxon-name-part-type="order">Coleoptera</tp:taxon-name-part></tp:taxon-name>, <tp:taxon-name><tp:taxon-name-part taxon-name-part-type="family">Staphylinidae</tp:taxon-name-part></tp:taxon-name>, <tp:taxon-name><tp:taxon-name-part taxon-name-part-type="subfamily">Pselaphinae</tp:taxon-name-part></tp:taxon-name>, <tp:taxon-name><tp:taxon-name-part taxon-name-part-type="clade">Faronitae</tp:taxon-name-part></tp:taxon-name>)</article-title><source>Zookeys</source><day>5</day><month>9</month><year>2017</year><volume>2017</volume><issue>695</issue><fpage>111</fpage><lpage>121</lpage><pub-id pub-id-type="doi">10.3897/zookeys.695.19906</pub-id></mixed-citation></tp:treatment-meta><tp:nomenclature><tp:taxon-name>
            <tp:taxon-name-part taxon-name-part-type="genus" reg="Nornalup">Nornalup</tp:taxon-name-part>
            <object-id xmlns:xlink="http://www.w3.org/1999/xlink" content-type="zoobank" xlink:type="simple">http://zoobank.org/691083BF-7137-48CF-BB87-7F735392CFCD</object-id>
          </tp:taxon-name><tp:taxon-authority>Park &amp; Chandler</tp:taxon-authority><tp:taxon-status xmlns:xlink="http://www.w3.org/1999/xlink" xlink:type="simple">gen. n.</tp:taxon-status></tp:nomenclature><tp:treatment-sec sec-type="type species" id="SECID0E3EAC"><title>Type species.</title><p>
            <italic><tp:taxon-name><tp:taxon-name-part taxon-name-part-type="genus" reg="Nornalup">Nornalup</tp:taxon-name-part> <tp:taxon-name-part taxon-name-part-type="species" reg="afoveatus">afoveatus</tp:taxon-name-part></tp:taxon-name></italic> Park and Chandler, sp. n., herein designated.</p></tp:treatment-sec><tp:treatment-sec sec-type="diagnosis" id="SECID0ENFAC"><title>Diagnosis.</title><p>Members of this genus are easily separated from other faronite genera by the following combination of characters: rostrum separated by distinct frontal sulcus (Fig. <xref ref-type="fig" rid="F3">3a</xref>); ventral surface of head swollen (Fig. <xref ref-type="fig" rid="F3">3b</xref>); eyes extremely large, longer than length of temples (Fig. <xref ref-type="fig" rid="F2">2g–l</xref>); frontal sulcus deep and wide, open anteriorly (Fig. <xref ref-type="fig" rid="F3">3a</xref>); mesoventrite with lateral mesosternal fovea and promesocoxal fovea (Fig. <xref ref-type="fig" rid="F3">3d</xref>); metaventrite with or without median metasternal fovea (Fig. <xref ref-type="fig" rid="F3">3d</xref>: arrow); abdominal length of tergite and sternite VI approximately 1.5 times longer than V (Fig. <xref ref-type="fig" rid="F1">1</xref>); female sternite IX bearing two pairs of long setae (Fig. <xref ref-type="fig" rid="F4">4a–c</xref>); species only known from Western Australia (Fig. <xref ref-type="fig" rid="F5">5</xref>).</p><fig id="F1" position="float" orientation="portrait"><label>Figure 1.</label><caption><p>Habiti, dorsal view. <bold>a</bold> <italic><tp:taxon-name><tp:taxon-name-part taxon-name-part-type="genus" reg="Nornalup">Nornalup</tp:taxon-name-part> <tp:taxon-name-part taxon-name-part-type="species" reg="afoveatus">afoveatus</tp:taxon-name-part></tp:taxon-name></italic> sp. n. <bold>b</bold> <italic><tp:taxon-name><tp:taxon-name-part taxon-name-part-type="genus" reg="Nornalup">N.</tp:taxon-name-part> <tp:taxon-name-part taxon-name-part-type="species" reg="quadratus">quadratus</tp:taxon-name-part></tp:taxon-name></italic> sp. n. <bold>c</bold> <italic><tp:taxon-name><tp:taxon-name-part taxon-name-part-type="genus" reg="Nornalup">N.</tp:taxon-name-part> <tp:taxon-name-part taxon-name-part-type="species" reg="minusculus">minusculus</tp:taxon-name-part></tp:taxon-name></italic> sp. n. Scale bars: 1 mm.</p></caption><graphic xmlns:xlink="http://www.w3.org/1999/xlink" xlink:href="zookeys-695-111-g001.jpg" position="float" orientation="portrait" xlink:type="simple" id="oo_153999.jpg"/></fig><!--PageBreak--></tp:treatment-sec><tp:treatment-sec sec-type="description" id="SECID0EMIAC"><title>Description.</title><p>Small body size, 1.1–2.5 mm (Fig. <xref ref-type="fig" rid="F1">1</xref>). Body yellowish to reddish-brown (Fig. <xref ref-type="fig" rid="F1">1</xref>). Head. Triangular with extremely large eyes, widest across eyes (Fig. <xref ref-type="fig" rid="F2">2g–l</xref>). Gular area convex (Fig. <xref ref-type="fig" rid="F3">3b</xref>). Male antennomeres longer than those of female. Male and female antennomeres with tubercles on 4–11 and 8–11, respectively (Fig. <xref ref-type="fig" rid="F2">2a–f</xref>). Frontal sulcus deep and wide, open anteriorly (Fig. <xref ref-type="fig" rid="F3">3a</xref>). <italic>Thorax</italic>. Prosternum as long as wide, widest at midpoint of prosternum (Fig. <xref ref-type="fig" rid="F3">3c</xref>). Prosternum with lateral procoxal and median procoxal fovea (Fig. <xref ref-type="fig" rid="F3">3c</xref>). Meso- and metathorax trapezoidal, longer than wide (Fig. <xref ref-type="fig" rid="F3">3d</xref>). Mesoventrite with lateral mesosternal, promesocoxal and lateral mesocoxal foveae (Fig. <xref ref-type="fig" rid="F3">3d</xref>). Metaventrite with lateral metasternal foveae (Fig. <xref ref-type="fig" rid="F3">3d</xref>). <italic>Abdomen</italic>. Length of tergite and sternite VI approximately 1.5 times longer than V (Fig. <xref ref-type="fig" rid="F1">1</xref>). <italic>Aedeagus</italic>. Median lobe longer than parameres (Fig. <xref ref-type="fig" rid="F4">4d–i</xref>). Phallobase rounded (Fig. <xref ref-type="fig" rid="F4">4d–i</xref>). Parameres symmetrical, as wide as median lobe, bearing setae at apex (Fig. <xref ref-type="fig" rid="F4">4d–i</xref>).</p><fig id="F2" position="float" orientation="portrait"><label>Figure 2.</label><caption><p>Antennae of <italic><tp:taxon-name><tp:taxon-name-part taxon-name-part-type="genus" reg="Nornalup">Nornalup</tp:taxon-name-part> <tp:taxon-name-part taxon-name-part-type="species" reg="afoveatus">afoveatus</tp:taxon-name-part></tp:taxon-name></italic> sp. n. <bold>a</bold> male <bold>b</bold> female. Antennae of <italic><tp:taxon-name><tp:taxon-name-part taxon-name-part-type="genus" reg="Nornalup">N.</tp:taxon-name-part> <tp:taxon-name-part taxon-name-part-type="species" reg="quadratus">quadratus</tp:taxon-name-part></tp:taxon-name></italic> sp. n. <bold>c</bold> male <bold>d</bold> female. Antennae of <italic><tp:taxon-name><tp:taxon-name-part taxon-name-part-type="genus" reg="Nornalup">N.</tp:taxon-name-part> <tp:taxon-name-part taxon-name-part-type="species" reg="minusculus">minusculus</tp:taxon-name-part></tp:taxon-name></italic> sp. n. <bold>e</bold> male <bold>f</bold> female. Male heads, dorsal view <bold>g</bold> <italic><tp:taxon-name><tp:taxon-name-part taxon-name-part-type="genus" reg="Nornalup">N.</tp:taxon-name-part> <tp:taxon-name-part taxon-name-part-type="species" reg="afoveatus">afoveatus</tp:taxon-name-part></tp:taxon-name></italic> sp. n. <bold>h</bold> <italic><tp:taxon-name><tp:taxon-name-part taxon-name-part-type="genus" reg="Nornalup">N.</tp:taxon-name-part> <tp:taxon-name-part taxon-name-part-type="species" reg="quadratus">quadratus</tp:taxon-name-part></tp:taxon-name></italic> sp. n. <bold>i</bold> <italic><tp:taxon-name><tp:taxon-name-part taxon-name-part-type="genus" reg="Nornalup">N.</tp:taxon-name-part> <tp:taxon-name-part taxon-name-part-type="species" reg="minusculus">minusculus</tp:taxon-name-part></tp:taxon-name></italic> sp. n. Female heads, dorsal view <bold>j</bold> <italic><tp:taxon-name><tp:taxon-name-part taxon-name-part-type="genus" reg="Nornalup">N.</tp:taxon-name-part> <tp:taxon-name-part taxon-name-part-type="species" reg="afoveatus">afoveatus</tp:taxon-name-part></tp:taxon-name></italic> sp. n. <bold>k</bold> <italic><tp:taxon-name><tp:taxon-name-part taxon-name-part-type="genus" reg="Nornalup">N.</tp:taxon-name-part> <tp:taxon-name-part taxon-name-part-type="species" reg="quadratus">quadratus</tp:taxon-name-part></tp:taxon-name></italic> sp. n. <bold>l</bold> <italic><tp:taxon-name><tp:taxon-name-part taxon-name-part-type="genus" reg="Nornalup">N.</tp:taxon-name-part> <tp:taxon-name-part taxon-name-part-type="species" reg="minusculus">minusculus</tp:taxon-name-part></tp:taxon-name></italic> sp. n. Scale bars: 0.1 mm.</p></caption><graphic xmlns:xlink="http://www.w3.org/1999/xlink" xlink:href="zookeys-695-111-g002.jpg" position="float" orientation="portrait" xlink:type="simple" id="oo_154000.jpg"/></fig><fig id="F3" position="float" orientation="portrait"><label>Figure 3.</label><caption><p>Heads of <italic><tp:taxon-name><tp:taxon-name-part taxon-name-part-type="genus" reg="Nornalup">Nornalup</tp:taxon-name-part> <tp:taxon-name-part taxon-name-part-type="species" reg="afoveatus">afoveatus</tp:taxon-name-part></tp:taxon-name></italic> sp. n. <bold>a</bold> dorsal view <bold>b</bold> ventral view. <italic><tp:taxon-name><tp:taxon-name-part taxon-name-part-type="genus" reg="Nornalup">N.</tp:taxon-name-part> <tp:taxon-name-part taxon-name-part-type="species" reg="quadratus">quadratus</tp:taxon-name-part></tp:taxon-name></italic> sp. n. <bold>c</bold> prosternum, ventral view <bold>d</bold> meso- and metaventrite, ventral view. Scale bars: 0.1 mm.</p></caption><graphic xmlns:xlink="http://www.w3.org/1999/xlink" xlink:href="zookeys-695-111-g003.jpg" position="float" orientation="portrait" xlink:type="simple" id="oo_154001.jpg"/></fig><fig id="F4" position="float" orientation="portrait"><label>Figure 4.</label><caption><p>Female abdominal sternites IX, ventral view. <bold>a</bold> <italic><tp:taxon-name><tp:taxon-name-part taxon-name-part-type="genus" reg="Nornalup">Nornalup</tp:taxon-name-part> <tp:taxon-name-part taxon-name-part-type="species" reg="afoveatus">afoveatus</tp:taxon-name-part></tp:taxon-name></italic> sp. n. <bold>b</bold> <italic><tp:taxon-name><tp:taxon-name-part taxon-name-part-type="genus" reg="Nornalup">N.</tp:taxon-name-part> <tp:taxon-name-part taxon-name-part-type="species" reg="quadratus">quadratus</tp:taxon-name-part></tp:taxon-name></italic> sp. n. <bold>c</bold> <italic><tp:taxon-name><tp:taxon-name-part taxon-name-part-type="genus" reg="Nornalup">N.</tp:taxon-name-part> <tp:taxon-name-part taxon-name-part-type="species" reg="minusculus">minusculus</tp:taxon-name-part></tp:taxon-name></italic> sp. n. Aedeagi of <italic><tp:taxon-name><tp:taxon-name-part taxon-name-part-type="genus" reg="Nornalup">N.</tp:taxon-name-part> <tp:taxon-name-part taxon-name-part-type="species" reg="afoveatus">afoveatus</tp:taxon-name-part></tp:taxon-name></italic> sp. n. <bold>d</bold> dorsal view <bold>e</bold> lateral view. Aedeagi of <italic><tp:taxon-name><tp:taxon-name-part taxon-name-part-type="genus" reg="Nornalup">N.</tp:taxon-name-part> <tp:taxon-name-part taxon-name-part-type="species" reg="quadratus">quadratus</tp:taxon-name-part></tp:taxon-name></italic> sp. n. <bold>f</bold> dorsal view <bold>g</bold> lateral view. Aedeagi of <italic><tp:taxon-name><tp:taxon-name-part taxon-name-part-type="genus" reg="Nornalup">N.</tp:taxon-name-part> <tp:taxon-name-part taxon-name-part-type="species" reg="minusculus">minusculus</tp:taxon-name-part></tp:taxon-name></italic> sp. n. <bold>h</bold> dorsal view <bold>i</bold> lateral view. Scale bars: 0.1 mm.</p></caption><graphic xmlns:xlink="http://www.w3.org/1999/xlink" xlink:href="zookeys-695-111-g004.jpg" position="float" orientation="portrait" xlink:type="simple" id="oo_154002.jpg"/></fig><!--PageBreak--><!--PageBreak--></tp:treatment-sec><tp:treatment-sec sec-type="etymology" id="SECID0ELDAE"><title>Etymology.</title><p>
            <italic><tp:taxon-name><tp:taxon-name-part taxon-name-part-type="genus" reg="Nornalup">Nornalup</tp:taxon-name-part></tp:taxon-name></italic> gen. n. is named for <tp:taxon-name><tp:taxon-name-part taxon-name-part-type="genus" reg="Nornalup">Nornalup</tp:taxon-name-part></tp:taxon-name>, one of the national parks where one of the species was collected.</p></tp:treatment-sec><tp:treatment-sec sec-type="distribution" id="SECID0E5DAE"><title>Distribution.</title><p>Australia.</p></tp:treatment-sec><tp:treatment-sec sec-type="comments" id="SECID0EDEAE"><title>Comments about secondary sexual characters.</title><p>Male specimens possess tubercles on antennomeres 4–11, but females have the tubercles on antennomeres 8–11 (Fig. <xref ref-type="fig" rid="F2">2a–f</xref>). Males have slightly larger eyes (Fig. <xref ref-type="fig" rid="F2">2g–l</xref>). Male abdominal sternite IX is usually fragile and is partially concealed by sternite VIII, rendering it simple and reduced in appearance. Females possess a more robust, rectangular abdominal sternite IX bearing two pairs of long setae (Fig. <xref ref-type="fig" rid="F4">4a–c</xref>) that are usually visible in ventral view.</p></tp:treatment-sec><tp:treatment-sec sec-type="comments" id="SECID0EVEAE"><title>Comments about biotic region.</title><p>
            <italic><tp:taxon-name><tp:taxon-name-part taxon-name-part-type="genus" reg="Nornalup">Nornalup</tp:taxon-name-part></tp:taxon-name></italic> gen. n. is found at the very southwestern corner of Australia, which is known as a global biodiversity hotspot (Hopper and Gioia 2004). This region has a higher average annual rainfall (300–1200 mm) than the surrounding more internal deserts of the mainland, and is mostly covered by <italic><tp:taxon-name><tp:taxon-name-part taxon-name-part-type="genus" reg="Eucalytus">Eucalytus</tp:taxon-name-part></tp:taxon-name></italic> forests (Hopper and Gioia 2004). Approximately 740 native vascular plants are known from this area, half of which are endemic (Hopper and Gioia 2004). All species are found in the karri (<italic><tp:taxon-name><tp:taxon-name-part taxon-name-part-type="genus" reg="Eucalyptus">E.</tp:taxon-name-part> <tp:taxon-name-part taxon-name-part-type="species" reg="diversicolor">diversicolor</tp:taxon-name-part></tp:taxon-name></italic> F.Muell.), tingle (<italic><tp:taxon-name><tp:taxon-name-part taxon-name-part-type="genus" reg="Eucalyptus">E.</tp:taxon-name-part> <tp:taxon-name-part taxon-name-part-type="species" reg="jacksonii">jacksonii</tp:taxon-name-part></tp:taxon-name></italic> Maiden), and jarrah (<italic><tp:taxon-name><tp:taxon-name-part taxon-name-part-type="genus" reg="Eucalyptus">E.</tp:taxon-name-part> <tp:taxon-name-part taxon-name-part-type="species" reg="marginata">marginata</tp:taxon-name-part></tp:taxon-name></italic> Donn ex Sm.) forests unique to this area, where the distributions of three species do not overlap (Fig. <xref ref-type="fig" rid="F5">5</xref>).</p><fig id="F5" position="float" orientation="portrait"><label>Figure 5.</label><caption><p>Known collection localities of <italic><tp:taxon-name><tp:taxon-name-part taxon-name-part-type="genus" reg="Nornalup">Nornalup</tp:taxon-name-part></tp:taxon-name></italic> gen. n. <italic><tp:taxon-name><tp:taxon-name-part taxon-name-part-type="genus" reg="Nornalup">N.</tp:taxon-name-part> <tp:taxon-name-part taxon-name-part-type="species" reg="afoveatus">afoveatus</tp:taxon-name-part></tp:taxon-name></italic> sp. n.: squares; <italic><tp:taxon-name><tp:taxon-name-part taxon-name-part-type="genus" reg="Nornalup">N.</tp:taxon-name-part> <tp:taxon-name-part taxon-name-part-type="species" reg="quadratus">quadratus</tp:taxon-name-part></tp:taxon-name></italic> sp. n.: triangle; <italic><tp:taxon-name><tp:taxon-name-part taxon-name-part-type="genus" reg="Nornalup">N.</tp:taxon-name-part> <tp:taxon-name-part taxon-name-part-type="species" reg="minusculus">minusculus</tp:taxon-name-part></tp:taxon-name></italic> sp. n.: circles.</p></caption><graphic xmlns:xlink="http://www.w3.org/1999/xlink" xlink:href="zookeys-695-111-g005.jpg" position="float" orientation="portrait" xlink:type="simple" id="oo_154003.jpg"/></fig></tp:treatment-sec><tp:treatment-sec sec-type="comments" id="SECID0EDIAE"><title>Comments about related taxa.</title><p>Based on thoracic foveal system, <italic><tp:taxon-name><tp:taxon-name-part taxon-name-part-type="genus" reg="Nornalup">Nornalup</tp:taxon-name-part></tp:taxon-name></italic> gen. n. is closest to the genus <italic><tp:taxon-name><tp:taxon-name-part taxon-name-part-type="genus" reg="Sagola">Sagola</tp:taxon-name-part></tp:taxon-name></italic> Sharp. However, the frontal sulcus (Fig. <xref ref-type="fig" rid="F3">3a</xref>), abdominal length of tergite and sternite VI (Fig. <xref ref-type="fig" rid="F1">1</xref>), and form of the male aedeagus are not shared with any species of <italic><tp:taxon-name><tp:taxon-name-part taxon-name-part-type="genus" reg="Sagola">Sagola</tp:taxon-name-part></tp:taxon-name></italic> or other faronite genera. To understand the specific relationship with other faronites, phylogenetic analysis based on morphology and molecular data is needed.</p></tp:treatment-sec><tp:treatment-sec sec-type="key" id="SECID0EGJAE"><title>Key to species of the genus <italic><tp:taxon-name><tp:taxon-name-part taxon-name-part-type="genus" reg="Nornalup">Nornalup</tp:taxon-name-part></tp:taxon-name></italic> gen. n.</title><table-wrap content-type="key" position="anchor" orientation="portrait"><table id="TID0E5LAC" rules="all"><tbody><tr><td rowspan="1" colspan="1">1</td><td rowspan="1" colspan="1">Elytra quadrate and flattened (Fig. <xref ref-type="fig" rid="F1">1b</xref>); metaventrite without median metasternal fovea (Fig. <xref ref-type="fig" rid="F3">3d</xref>: arrow); female abdominal sternite IX emarginate anteriorly (Fig. <xref ref-type="fig" rid="F4">4b</xref>: arrow)</td><td rowspan="1" colspan="1">
                    <bold><italic><tp:taxon-name><tp:taxon-name-part taxon-name-part-type="genus" reg="Nornalup">Nornalup</tp:taxon-name-part> <tp:taxon-name-part taxon-name-part-type="species" reg="quadratus">quadratus</tp:taxon-name-part></tp:taxon-name></italic> sp. n.</bold>
                  </td></tr><tr><td rowspan="1" colspan="1">–</td><td rowspan="1" colspan="1">Elytra longer than wide and convex (Fig. <xref ref-type="fig" rid="F1">1a, c</xref>); metaventrite with median metasternal fovea; female abdominal sternite IX straight anteriorly (Fig. <xref ref-type="fig" rid="F4">4a, c</xref>)</td><td rowspan="1" colspan="1">
                    <bold>2</bold>
                  </td></tr><tr><td rowspan="1" colspan="1">2</td><td rowspan="1" colspan="1">(1) Body length longer than 2.0 mm (Fig. <xref ref-type="fig" rid="F1">1a</xref>); apex of aedeagus with one small lobe (Fig. <xref ref-type="fig" rid="F4">4d</xref>: arrow); female abdominal sternite IX longer than wide, with oval sculpture (Fig. <xref ref-type="fig" rid="F4">4a</xref>)</td><td rowspan="1" colspan="1">
                    <bold><italic><tp:taxon-name><tp:taxon-name-part taxon-name-part-type="genus" reg="Nornalup">N.</tp:taxon-name-part> <tp:taxon-name-part taxon-name-part-type="species" reg="afoveatus">afoveatus</tp:taxon-name-part></tp:taxon-name></italic> sp. n.</bold>
                  </td></tr><tr><td rowspan="1" colspan="1">–</td><td rowspan="1" colspan="1">Body length smaller than 2.0 mm (Fig. <xref ref-type="fig" rid="F1">1c</xref>); apex of aedeagus with two small lobes (Fig. <xref ref-type="fig" rid="F4">4h</xref>: arrow); female abdominal sternite IX as long as wide, without oval sculpture (Fig. <xref ref-type="fig" rid="F4">4c</xref>)</td><td rowspan="1" colspan="1">
                    <bold><italic><tp:taxon-name><tp:taxon-name-part taxon-name-part-type="genus" reg="Nornalup">N.</tp:taxon-name-part> <tp:taxon-name-part taxon-name-part-type="species" reg="minusculus">minusculus</tp:taxon-name-part></tp:taxon-name></italic> sp. n.</bold>
                  </td></tr><!--PageBreak--></tbody></table></table-wrap></tp:treatment-sec></tp:taxon-treatment>
