# Supplementary material for: Nornalup, a new genus of pselaphine beetle from southwestern Australia (Coleoptera, Staphylinidae, Pselaphinae, Faronitae)
Source: Zookeys. 2017 Sep 5;(695):111–21. doi: 10.3897/zookeys.695.19906 (PMC5673837; doi:10.3897/zookeys.695.19906)
Supplement: XML Treatment for Nornalup afoveatus [file zookeys.695.19906-treatment2.xml]

<!DOCTYPE tp:taxon-treatment
  PUBLIC "-//TaxonX//DTD Taxonomic Treatment Publishing DTD v0 20100105//EN" "tax-treatment-NSO.dtd">
<tp:taxon-treatment xmlns:tp="http://www.plazi.org/taxpub"><tp:treatment-meta><kwd-group><label>Taxon classification</label><kwd><named-content xmlns:xlink="http://www.w3.org/1999/xlink" content-type="kingdom">Animalia</named-content></kwd><kwd><named-content xmlns:xlink="http://www.w3.org/1999/xlink" content-type="order">Coleoptera</named-content></kwd><kwd><named-content xmlns:xlink="http://www.w3.org/1999/xlink" content-type="family">Staphylinidae</named-content></kwd></kwd-group><mixed-citation publication-type="journal"><person-group><name><surname>Park</surname><given-names>Jong-Seok</given-names></name><name><surname>Chandler</surname><given-names>Donald S.</given-names></name></person-group><article-title>
          <italic><tp:taxon-name><tp:taxon-name-part taxon-name-part-type="genus" reg="Nornalup">Nornalup</tp:taxon-name-part></tp:taxon-name></italic>, a new genus of pselaphine beetle from southwestern Australia (<tp:taxon-name><tp:taxon-name-part taxon-name-part-type="order">Coleoptera</tp:taxon-name-part></tp:taxon-name>, <tp:taxon-name><tp:taxon-name-part taxon-name-part-type="family">Staphylinidae</tp:taxon-name-part></tp:taxon-name>, <tp:taxon-name><tp:taxon-name-part taxon-name-part-type="subfamily">Pselaphinae</tp:taxon-name-part></tp:taxon-name>, <tp:taxon-name><tp:taxon-name-part taxon-name-part-type="clade">Faronitae</tp:taxon-name-part></tp:taxon-name>)</article-title><source>Zookeys</source><day>5</day><month>9</month><year>2017</year><volume>2017</volume><issue>695</issue><fpage>111</fpage><lpage>121</lpage><pub-id pub-id-type="doi">10.3897/zookeys.695.19906</pub-id></mixed-citation></tp:treatment-meta><tp:nomenclature><tp:taxon-name>
            <tp:taxon-name-part taxon-name-part-type="genus" reg="Nornalup">Nornalup</tp:taxon-name-part>
            <tp:taxon-name-part taxon-name-part-type="species" reg="afoveatus">afoveatus</tp:taxon-name-part>
            <object-id xmlns:xlink="http://www.w3.org/1999/xlink" content-type="zoobank" xlink:type="simple">http://zoobank.org/A773DD78-B39E-4792-B93E-3A94211F4C8E</object-id>
          </tp:taxon-name><tp:taxon-authority>Park &amp; Chandler</tp:taxon-authority><tp:taxon-status xmlns:xlink="http://www.w3.org/1999/xlink" xlink:type="simple">sp. n.</tp:taxon-status><xref ref-type="fig" rid="F1">Figs 1a</xref><xref ref-type="fig" rid="F2">, 2a–b</xref><xref ref-type="fig" rid="F2">, 2g</xref><xref ref-type="fig" rid="F2">, 2j</xref><xref ref-type="fig" rid="F3">, 3a–b</xref><xref ref-type="fig" rid="F4">, 4a</xref><xref ref-type="fig" rid="F4">, 4d–e</xref><xref ref-type="fig" rid="F5">, 5</xref></tp:nomenclature><tp:treatment-sec sec-type="type material" id="SECID0EMQAE"><title>Type material.</title><p>
            <bold>Holotype. Australia: Western Australia (WA)</bold>: 1♂, aedeagus dissected and mounted in euparal on clear plastic card, “<bold>Australia: Western Australia</bold>: Walpole-<tp:taxon-name><tp:taxon-name-part taxon-name-part-type="genus" reg="Nornalup">Nornalup</tp:taxon-name-part></tp:taxon-name> N.P., Anderson Rd., near Valley of the Giants Rd., 120m, <named-content xmlns:xlink="http://www.w3.org/1999/xlink" content-type="dwc:verbatimCoordinates" xlink:type="simple"><named-content content-type="geo-json" specific-use="{&#34;type&#34;:&#34;Point&#34;,&#34;coordinates&#34;:[116.872500,-34.991333]}" id="NCID0E6QAE" xlink:type="simple">34°59.48'S, 116°52.35'E</named-content></named-content>, 2 VIII 2004, tingle-<italic><tp:taxon-name><tp:taxon-name-part taxon-name-part-type="genus" reg="Allocasuarina">Allocasuarina</tp:taxon-name-part></tp:taxon-name></italic>-karri (<italic><tp:taxon-name><tp:taxon-name-part taxon-name-part-type="genus" reg="Eucalyptus">Eucalyptus</tp:taxon-name-part> <tp:taxon-name-part taxon-name-part-type="species" reg="diversicolor">diversicolor</tp:taxon-name-part></tp:taxon-name></italic>) forest; FMHD#2004-137, berl., leaf &amp; log litter, A. Newton, M. Thayer, et al. 1111”. <bold>Paratypes (n = 14; 7 males, 7 females). Australia: Western Australia</bold>: 1♀ (<named-content xmlns:xlink="http://www.w3.org/1999/xlink" content-type="dwc:institutional_code" xlink:type="simple">CBNUIC</named-content>, slide mounted), Warren N. P., Bicentennial Tree vic., 120 m, <named-content xmlns:xlink="http://www.w3.org/1999/xlink" content-type="dwc:verbatimCoordinates" xlink:type="simple"><named-content content-type="geo-json" specific-use="{&#34;type&#34;:&#34;Point&#34;,&#34;coordinates&#34;:[115.977000,-34.495500]}" id="NCID0EASAE" xlink:type="simple">34°29.73'S, 115°58.62'E</named-content></named-content>, 30 VII-10 VIII 2004, kauri forest (<italic><tp:taxon-name><tp:taxon-name-part taxon-name-part-type="genus" reg="Eucalyptus">Eucalyptus</tp:taxon-name-part> <tp:taxon-name-part taxon-name-part-type="species" reg="diversicolor">diversicolor</tp:taxon-name-part></tp:taxon-name></italic>), flight intercept trap, A. Newton &amp; A. Solodovnikov, FMHD#2004-114, 1105; 1♂ (<named-content xmlns:xlink="http://www.w3.org/1999/xlink" content-type="dwc:institutional_code" xlink:type="simple">WAM</named-content>), same as holotype; 1♂ (<named-content xmlns:xlink="http://www.w3.org/1999/xlink" content-type="dwc:institutional_code" xlink:type="simple">ANIC</named-content>), 2-8 VIII 2004, flight intercept trap, A. Solodovnikov, A. Newton &amp; M. Thayer, FMHD#2004-135, 1111; 1♂ (<named-content xmlns:xlink="http://www.w3.org/1999/xlink" content-type="dwc:institutional_code" xlink:type="simple">ANIC</named-content>), Beedelup N. P., Beedelup Falls Rd., 150 m, <named-content xmlns:xlink="http://www.w3.org/1999/xlink" content-type="dwc:verbatimCoordinates" xlink:type="simple"><named-content content-type="geo-json" specific-use="{&#34;type&#34;:&#34;Point&#34;,&#34;coordinates&#34;:[115.884967,-34.430167]}" id="NCID0ECTAE" xlink:type="simple">34°25.81'S, 115°53.098'E</named-content></named-content>, 31 VII 2004, jarrah (<italic><tp:taxon-name><tp:taxon-name-part taxon-name-part-type="genus" reg="Eucalyptus">Eucalyptus</tp:taxon-name-part> <tp:taxon-name-part taxon-name-part-type="species" reg="marginata">marginata</tp:taxon-name-part></tp:taxon-name></italic>) forest with <italic><tp:taxon-name><tp:taxon-name-part taxon-name-part-type="genus" reg="Banksia">Banksia</tp:taxon-name-part> <tp:taxon-name-part taxon-name-part-type="species" reg="grandis">grandis</tp:taxon-name-part></tp:taxon-name></italic>, <italic><tp:taxon-name><tp:taxon-name-part taxon-name-part-type="genus" reg="Xanthorrhoea">Xanthorrhoea</tp:taxon-name-part></tp:taxon-name></italic>, A. Newton, M. Thayer, et al., FMHD#2004-128, 1109; 1♂ (<named-content xmlns:xlink="http://www.w3.org/1999/xlink" content-type="dwc:institutional_code" xlink:type="simple">FMNH</named-content>), Warren N. P., Maidenbush Tr., 60 m, <named-content xmlns:xlink="http://www.w3.org/1999/xlink" content-type="dwc:verbatimCoordinates" xlink:type="simple"><named-content content-type="geo-json" specific-use="{&#34;type&#34;:&#34;Point&#34;,&#34;coordinates&#34;:[115.956850,-34.508583]}" id="NCID0EMUAE" xlink:type="simple">34°30.515'S, 115°57.411'E</named-content></named-content>, 29 VII 2004, old-growth karri forest (<italic><tp:taxon-name><tp:taxon-name-part taxon-name-part-type="genus" reg="Eucalyptus">Eucalyptus</tp:taxon-name-part> <tp:taxon-name-part taxon-name-part-type="species" reg="diversicolor">diversicolor</tp:taxon-name-part></tp:taxon-name></italic>), A. Newton &amp; D. Clarke, FMHD#2004-113, 1104; 1♂ (<named-content xmlns:xlink="http://www.w3.org/1999/xlink" content-type="dwc:institutional_code" xlink:type="simple">FMNH</named-content>), Pemberton, The Cascades, 7 VII 1980, fungus &amp; jarrah litter, S. Peck &amp; J. Peck; 1♂ (<named-content xmlns:xlink="http://www.w3.org/1999/xlink" content-type="dwc:institutional_code" xlink:type="simple">CBNUIC</named-content>), Brockman N. P., 23.5 km S Pemberton, 6 XII 1976, bark litter, J. B. Kethley, FMHD#76-5031; 1♂ (<named-content xmlns:xlink="http://www.w3.org/1999/xlink" content-type="dwc:institutional_code" xlink:type="simple">WAM</named-content>), Walpole N. P., 5 km NE Coalbine, 5 XII 1976, fungal mat, J. B. Kethley, FMHD#76-470; 1♀ (<named-content xmlns:xlink="http://www.w3.org/1999/xlink" content-type="dwc:institutional_code" xlink:type="simple">FMNH</named-content>), Beedelup N. P., Walk-though Tree vic., 100 m, <named-content xmlns:xlink="http://www.w3.org/1999/xlink" content-type="dwc:verbatimCoordinates" xlink:type="simple"><named-content content-type="geo-json" specific-use="{&#34;type&#34;:&#34;Point&#34;,&#34;coordinates&#34;:[115.977167,-34.428333]}" id="NCID0ETVAE" xlink:type="simple">34°25.7'S, 115°58.63'E</named-content></named-content>, 30 VII-10 VIII 2004, karri forest (<italic><tp:taxon-name><tp:taxon-name-part taxon-name-part-type="genus" reg="Eucalyptus">Eucalyptus</tp:taxon-name-part> <tp:taxon-name-part taxon-name-part-type="species" reg="diversicolor">diversicolor</tp:taxon-name-part></tp:taxon-name></italic>), flight intercept trap, A. Newton &amp; M. Thayer, FMHD#2004-116, 1106; 1♀ (<named-content xmlns:xlink="http://www.w3.org/1999/xlink" content-type="dwc:institutional_code" xlink:type="simple">CBNUIC</named-content>), Brockman N. P., 8 XII 1976, leaf litter, debris u. canopy of karri, J. B. Kethley, FMHD#76-482; 1♀ (FMHD), Walpole N. P., 6 km NE Coalbine, 13 XII 1976, litter base of Red Tingle, J. B. Kethley, FMHD#76-493; 2♀♀ (<named-content xmlns:xlink="http://www.w3.org/1999/xlink" content-type="dwc:institutional_code" xlink:type="simple">WAM</named-content>), <tp:taxon-name><tp:taxon-name-part taxon-name-part-type="genus" reg="Nornalup">Nornalup</tp:taxon-name-part></tp:taxon-name>, Valley of Giants, 21 VI 1980, berl., tingle tree bark, S. Peck &amp; J. Peck; 1♀ (<named-content xmlns:xlink="http://www.w3.org/1999/xlink" content-type="dwc:institutional_code" xlink:type="simple">ANIC</named-content>), Walpole N. P., Collier Rd., 19 VI 1980, berl., tingle tree litter, S. Peck &amp; J. Peck.</p><!--PageBreak--></tp:treatment-sec><tp:treatment-sec sec-type="diagnosis" id="SECID0EZWAE"><title>Diagnosis.</title><p>This species can be distinguished from <italic><tp:taxon-name><tp:taxon-name-part taxon-name-part-type="genus" reg="Nornalup">N.</tp:taxon-name-part> <tp:taxon-name-part taxon-name-part-type="species" reg="quadratus">quadratus</tp:taxon-name-part></tp:taxon-name></italic> sp. n. by the longer elytra (Fig. <xref ref-type="fig" rid="F1">1a</xref>), larger body length (&gt; 2.0 mm), presence of a median metasternal fovea, and the straight anterior margin of female abdominal sternite IX (Fig. <xref ref-type="fig" rid="F4">4a</xref>). This species is also separated from <italic><tp:taxon-name><tp:taxon-name-part taxon-name-part-type="genus" reg="Nornalup">N.</tp:taxon-name-part> <tp:taxon-name-part taxon-name-part-type="species" reg="minusculus">minusculus</tp:taxon-name-part></tp:taxon-name></italic> sp. n. by the greater body length (&gt; 2.0 mm, Fig. <xref ref-type="fig" rid="F1">1a</xref>).</p></tp:treatment-sec><tp:treatment-sec sec-type="description" id="SECID0EBYAE"><title>Description.</title><p>Length 2.0–2.5 mm (Fig. <xref ref-type="fig" rid="F1">1a</xref>). <italic>Head.</italic> Male antennomeres 1–2 longer than wide, 3 subquadrate, 4–9 longer than wide, 10 subquadrate (Fig. <xref ref-type="fig" rid="F2">2a</xref>). Female antennomeres 1–2 longer than wide, 3 subquadrate, 4–6 longer than wide, 7–9 subquadrate, 10 weakly transverse (Fig. <xref ref-type="fig" rid="F2">2b</xref>). <italic>Thorax.</italic> Elytra rectangular and longer than wide (Fig. <xref ref-type="fig" rid="F1">1a</xref>). Hind wings fully developed. Metaventrite with median metasternal fovea. <italic>Abdomen</italic>. Female abdominal sternite IX with straight anterior margin (Fig. <xref ref-type="fig" rid="F4">4a</xref>). <italic>Aedeagus.</italic> Apex of male aedeagus with one small lobe, bended as L-shape in lateral view (Fig. <xref ref-type="fig" rid="F4">4e</xref>).</p></tp:treatment-sec><tp:treatment-sec sec-type="distribution" id="SECID0EHZAE"><title>Distribution.</title><p>Western Australia (Fig. <xref ref-type="fig" rid="F5">5</xref>: squares).</p></tp:treatment-sec><tp:treatment-sec sec-type="habitat" id="SECID0ERZAE"><title>Habitat.</title><p>Specimens of this species were collected using flight intercept traps, or by sifting leaf, bark, or fungus litter in <italic><tp:taxon-name><tp:taxon-name-part taxon-name-part-type="genus" reg="Eucalyptus">Eucalyptus</tp:taxon-name-part></tp:taxon-name></italic> forests.</p></tp:treatment-sec><tp:treatment-sec><!--Section generated to contain objects referenced in tp:taxon-treatment.--><fig id="F1" position="float" orientation="portrait"><label>Figure 1.</label><caption><p>Habiti, dorsal view. <bold>a</bold> <italic><tp:taxon-name><tp:taxon-name-part taxon-name-part-type="genus" reg="Nornalup">Nornalup</tp:taxon-name-part> <tp:taxon-name-part taxon-name-part-type="species" reg="afoveatus">afoveatus</tp:taxon-name-part></tp:taxon-name></italic> sp. n. <bold>b</bold> <italic><tp:taxon-name><tp:taxon-name-part taxon-name-part-type="genus" reg="Nornalup">N.</tp:taxon-name-part> <tp:taxon-name-part taxon-name-part-type="species" reg="quadratus">quadratus</tp:taxon-name-part></tp:taxon-name></italic> sp. n. <bold>c</bold> <italic><tp:taxon-name><tp:taxon-name-part taxon-name-part-type="genus" reg="Nornalup">N.</tp:taxon-name-part> <tp:taxon-name-part taxon-name-part-type="species" reg="minusculus">minusculus</tp:taxon-name-part></tp:taxon-name></italic> sp. n. Scale bars: 1 mm.</p></caption><graphic xmlns:xlink="http://www.w3.org/1999/xlink" xlink:href="zookeys-695-111-g001.jpg" position="float" orientation="portrait" xlink:type="simple" id="oo_153999.jpg"/></fig><fig id="F2" position="float" orientation="portrait"><label>Figure 2.</label><caption><p>Antennae of <italic><tp:taxon-name><tp:taxon-name-part taxon-name-part-type="genus" reg="Nornalup">Nornalup</tp:taxon-name-part> <tp:taxon-name-part taxon-name-part-type="species" reg="afoveatus">afoveatus</tp:taxon-name-part></tp:taxon-name></italic> sp. n. <bold>a</bold> male <bold>b</bold> female. Antennae of <italic><tp:taxon-name><tp:taxon-name-part taxon-name-part-type="genus" reg="Nornalup">N.</tp:taxon-name-part> <tp:taxon-name-part taxon-name-part-type="species" reg="quadratus">quadratus</tp:taxon-name-part></tp:taxon-name></italic> sp. n. <bold>c</bold> male <bold>d</bold> female. Antennae of <italic><tp:taxon-name><tp:taxon-name-part taxon-name-part-type="genus" reg="Nornalup">N.</tp:taxon-name-part> <tp:taxon-name-part taxon-name-part-type="species" reg="minusculus">minusculus</tp:taxon-name-part></tp:taxon-name></italic> sp. n. <bold>e</bold> male <bold>f</bold> female. Male heads, dorsal view <bold>g</bold> <italic><tp:taxon-name><tp:taxon-name-part taxon-name-part-type="genus" reg="Nornalup">N.</tp:taxon-name-part> <tp:taxon-name-part taxon-name-part-type="species" reg="afoveatus">afoveatus</tp:taxon-name-part></tp:taxon-name></italic> sp. n. <bold>h</bold> <italic><tp:taxon-name><tp:taxon-name-part taxon-name-part-type="genus" reg="Nornalup">N.</tp:taxon-name-part> <tp:taxon-name-part taxon-name-part-type="species" reg="quadratus">quadratus</tp:taxon-name-part></tp:taxon-name></italic> sp. n. <bold>i</bold> <italic><tp:taxon-name><tp:taxon-name-part taxon-name-part-type="genus" reg="Nornalup">N.</tp:taxon-name-part> <tp:taxon-name-part taxon-name-part-type="species" reg="minusculus">minusculus</tp:taxon-name-part></tp:taxon-name></italic> sp. n. Female heads, dorsal view <bold>j</bold> <italic><tp:taxon-name><tp:taxon-name-part taxon-name-part-type="genus" reg="Nornalup">N.</tp:taxon-name-part> <tp:taxon-name-part taxon-name-part-type="species" reg="afoveatus">afoveatus</tp:taxon-name-part></tp:taxon-name></italic> sp. n. <bold>k</bold> <italic><tp:taxon-name><tp:taxon-name-part taxon-name-part-type="genus" reg="Nornalup">N.</tp:taxon-name-part> <tp:taxon-name-part taxon-name-part-type="species" reg="quadratus">quadratus</tp:taxon-name-part></tp:taxon-name></italic> sp. n. <bold>l</bold> <italic><tp:taxon-name><tp:taxon-name-part taxon-name-part-type="genus" reg="Nornalup">N.</tp:taxon-name-part> <tp:taxon-name-part taxon-name-part-type="species" reg="minusculus">minusculus</tp:taxon-name-part></tp:taxon-name></italic> sp. n. Scale bars: 0.1 mm.</p></caption><graphic xmlns:xlink="http://www.w3.org/1999/xlink" xlink:href="zookeys-695-111-g002.jpg" position="float" orientation="portrait" xlink:type="simple" id="oo_154000.jpg"/></fig><fig id="F3" position="float" orientation="portrait"><label>Figure 3.</label><caption><p>Heads of <italic><tp:taxon-name><tp:taxon-name-part taxon-name-part-type="genus" reg="Nornalup">Nornalup</tp:taxon-name-part> <tp:taxon-name-part taxon-name-part-type="species" reg="afoveatus">afoveatus</tp:taxon-name-part></tp:taxon-name></italic> sp. n. <bold>a</bold> dorsal view <bold>b</bold> ventral view. <italic><tp:taxon-name><tp:taxon-name-part taxon-name-part-type="genus" reg="Nornalup">N.</tp:taxon-name-part> <tp:taxon-name-part taxon-name-part-type="species" reg="quadratus">quadratus</tp:taxon-name-part></tp:taxon-name></italic> sp. n. <bold>c</bold> prosternum, ventral view <bold>d</bold> meso- and metaventrite, ventral view. Scale bars: 0.1 mm.</p></caption><graphic xmlns:xlink="http://www.w3.org/1999/xlink" xlink:href="zookeys-695-111-g003.jpg" position="float" orientation="portrait" xlink:type="simple" id="oo_154001.jpg"/></fig><fig id="F4" position="float" orientation="portrait"><label>Figure 4.</label><caption><p>Female abdominal sternites IX, ventral view. <bold>a</bold> <italic><tp:taxon-name><tp:taxon-name-part taxon-name-part-type="genus" reg="Nornalup">Nornalup</tp:taxon-name-part> <tp:taxon-name-part taxon-name-part-type="species" reg="afoveatus">afoveatus</tp:taxon-name-part></tp:taxon-name></italic> sp. n. <bold>b</bold> <italic><tp:taxon-name><tp:taxon-name-part taxon-name-part-type="genus" reg="Nornalup">N.</tp:taxon-name-part> <tp:taxon-name-part taxon-name-part-type="species" reg="quadratus">quadratus</tp:taxon-name-part></tp:taxon-name></italic> sp. n. <bold>c</bold> <italic><tp:taxon-name><tp:taxon-name-part taxon-name-part-type="genus" reg="Nornalup">N.</tp:taxon-name-part> <tp:taxon-name-part taxon-name-part-type="species" reg="minusculus">minusculus</tp:taxon-name-part></tp:taxon-name></italic> sp. n. Aedeagi of <italic><tp:taxon-name><tp:taxon-name-part taxon-name-part-type="genus" reg="Nornalup">N.</tp:taxon-name-part> <tp:taxon-name-part taxon-name-part-type="species" reg="afoveatus">afoveatus</tp:taxon-name-part></tp:taxon-name></italic> sp. n. <bold>d</bold> dorsal view <bold>e</bold> lateral view. Aedeagi of <italic><tp:taxon-name><tp:taxon-name-part taxon-name-part-type="genus" reg="Nornalup">N.</tp:taxon-name-part> <tp:taxon-name-part taxon-name-part-type="species" reg="quadratus">quadratus</tp:taxon-name-part></tp:taxon-name></italic> sp. n. <bold>f</bold> dorsal view <bold>g</bold> lateral view. Aedeagi of <italic><tp:taxon-name><tp:taxon-name-part taxon-name-part-type="genus" reg="Nornalup">N.</tp:taxon-name-part> <tp:taxon-name-part taxon-name-part-type="species" reg="minusculus">minusculus</tp:taxon-name-part></tp:taxon-name></italic> sp. n. <bold>h</bold> dorsal view <bold>i</bold> lateral view. Scale bars: 0.1 mm.</p></caption><graphic xmlns:xlink="http://www.w3.org/1999/xlink" xlink:href="zookeys-695-111-g004.jpg" position="float" orientation="portrait" xlink:type="simple" id="oo_154002.jpg"/></fig><fig id="F5" position="float" orientation="portrait"><label>Figure 5.</label><caption><p>Known collection localities of <italic><tp:taxon-name><tp:taxon-name-part taxon-name-part-type="genus" reg="Nornalup">Nornalup</tp:taxon-name-part></tp:taxon-name></italic> gen. n. <italic><tp:taxon-name><tp:taxon-name-part taxon-name-part-type="genus" reg="Nornalup">N.</tp:taxon-name-part> <tp:taxon-name-part taxon-name-part-type="species" reg="afoveatus">afoveatus</tp:taxon-name-part></tp:taxon-name></italic> sp. n.: squares; <italic><tp:taxon-name><tp:taxon-name-part taxon-name-part-type="genus" reg="Nornalup">N.</tp:taxon-name-part> <tp:taxon-name-part taxon-name-part-type="species" reg="quadratus">quadratus</tp:taxon-name-part></tp:taxon-name></italic> sp. n.: triangle; <italic><tp:taxon-name><tp:taxon-name-part taxon-name-part-type="genus" reg="Nornalup">N.</tp:taxon-name-part> <tp:taxon-name-part taxon-name-part-type="species" reg="minusculus">minusculus</tp:taxon-name-part></tp:taxon-name></italic> sp. n.: circles.</p></caption><graphic xmlns:xlink="http://www.w3.org/1999/xlink" xlink:href="zookeys-695-111-g005.jpg" position="float" orientation="portrait" xlink:type="simple" id="oo_154003.jpg"/></fig></tp:treatment-sec></tp:taxon-treatment>
