# Supplementary material for: Nornalup, a new genus of pselaphine beetle from southwestern Australia (Coleoptera, Staphylinidae, Pselaphinae, Faronitae)
Source: Zookeys. 2017 Sep 5;(695):111–21. doi: 10.3897/zookeys.695.19906 (PMC5673837; doi:10.3897/zookeys.695.19906)
Supplement: XML Treatment for Nornalup quadratus [file zookeys.695.19906-treatment3.xml]

<!DOCTYPE tp:taxon-treatment
  PUBLIC "-//TaxonX//DTD Taxonomic Treatment Publishing DTD v0 20100105//EN" "tax-treatment-NSO.dtd">
<tp:taxon-treatment xmlns:tp="http://www.plazi.org/taxpub"><tp:treatment-meta><kwd-group><label>Taxon classification</label><kwd><named-content xmlns:xlink="http://www.w3.org/1999/xlink" content-type="kingdom">Animalia</named-content></kwd><kwd><named-content xmlns:xlink="http://www.w3.org/1999/xlink" content-type="order">Coleoptera</named-content></kwd><kwd><named-content xmlns:xlink="http://www.w3.org/1999/xlink" content-type="family">Staphylinidae</named-content></kwd></kwd-group><mixed-citation publication-type="journal"><person-group><name><surname>Park</surname><given-names>Jong-Seok</given-names></name><name><surname>Chandler</surname><given-names>Donald S.</given-names></name></person-group><article-title>
          <italic><tp:taxon-name><tp:taxon-name-part taxon-name-part-type="genus" reg="Nornalup">Nornalup</tp:taxon-name-part></tp:taxon-name></italic>, a new genus of pselaphine beetle from southwestern Australia (<tp:taxon-name><tp:taxon-name-part taxon-name-part-type="order">Coleoptera</tp:taxon-name-part></tp:taxon-name>, <tp:taxon-name><tp:taxon-name-part taxon-name-part-type="family">Staphylinidae</tp:taxon-name-part></tp:taxon-name>, <tp:taxon-name><tp:taxon-name-part taxon-name-part-type="subfamily">Pselaphinae</tp:taxon-name-part></tp:taxon-name>, <tp:taxon-name><tp:taxon-name-part taxon-name-part-type="clade">Faronitae</tp:taxon-name-part></tp:taxon-name>)</article-title><source>Zookeys</source><day>5</day><month>9</month><year>2017</year><volume>2017</volume><issue>695</issue><fpage>111</fpage><lpage>121</lpage><pub-id pub-id-type="doi">10.3897/zookeys.695.19906</pub-id></mixed-citation></tp:treatment-meta><tp:nomenclature><tp:taxon-name>
            <tp:taxon-name-part taxon-name-part-type="genus" reg="Nornalup">Nornalup</tp:taxon-name-part>
            <tp:taxon-name-part taxon-name-part-type="species" reg="quadratus">quadratus</tp:taxon-name-part>
            <object-id xmlns:xlink="http://www.w3.org/1999/xlink" content-type="zoobank" xlink:type="simple">http://zoobank.org/7A39C58D-F5CE-4A23-885C-870F86CE4BC3</object-id>
          </tp:taxon-name><tp:taxon-authority>Park &amp; Chandler</tp:taxon-authority><tp:taxon-status xmlns:xlink="http://www.w3.org/1999/xlink" xlink:type="simple">sp. n.</tp:taxon-status><xref ref-type="fig" rid="F1">(Figs 1b</xref><xref ref-type="fig" rid="F2">, 2c–d</xref><xref ref-type="fig" rid="F2">, 2h</xref><xref ref-type="fig" rid="F2">, 2k</xref><xref ref-type="fig" rid="F3">, 3c–d</xref><xref ref-type="fig" rid="F4">, 4b</xref><xref ref-type="fig" rid="F4">, 4f–g</xref><xref ref-type="fig" rid="F5">, 5)</xref><!--PageBreak--></tp:nomenclature><tp:treatment-sec sec-type="type material" id="SECID0EJ3AE"><title>Type material.</title><p>
            <bold>Holotype. Australia: Western Australia (WA)</bold>: 1♂, aedeagus dissected and mounted in euparal on clear plastic card, “<bold>Australia: Western Australia</bold>: Avon Valley N.P., 1.3 km from entrance, 420m, <named-content xmlns:xlink="http://www.w3.org/1999/xlink" content-type="dwc:verbatimCoordinates" xlink:type="simple"><named-content content-type="geo-json" specific-use="{&#34;type&#34;:&#34;Point&#34;,&#34;coordinates&#34;:[116.299000,-31.646500]}" id="NCID0EW3AE" xlink:type="simple">31°38.79'S, 116°17.94'E</named-content></named-content>, 27 VII 2004, marris-jarrah (<italic><tp:taxon-name><tp:taxon-name-part taxon-name-part-type="genus" reg="Eucalyptus">Eucalyptus</tp:taxon-name-part> <tp:taxon-name-part taxon-name-part-type="species" reg="calophylla">calophylla</tp:taxon-name-part></tp:taxon-name></italic>-<italic><tp:taxon-name><tp:taxon-name-part taxon-name-part-type="genus" reg="Eucalyptus">E.</tp:taxon-name-part> <tp:taxon-name-part taxon-name-part-type="species" reg="marginata">marginata</tp:taxon-name-part></tp:taxon-name></italic>) woodland; FMHD#2004-106, berl., leaf &amp; log litter, A. Newton, D. Clarke, A. Solodovnikov 1102”. <bold>Paratypes (n = 8; 4 males, 4 females). Australia: Western Australia</bold>: 2♂♂ 2♀♀ (1♂ 1♀<named-content xmlns:xlink="http://www.w3.org/1999/xlink" content-type="dwc:institutional_code" xlink:type="simple">FMNH</named-content>, 1♂ 1♀<named-content xmlns:xlink="http://www.w3.org/1999/xlink" content-type="dwc:institutional_code" xlink:type="simple">CBNUIC</named-content>, 1♀ slide mounted), Avon Valley N. P., 1.3 km from entrance, 420 m, <named-content xmlns:xlink="http://www.w3.org/1999/xlink" content-type="dwc:verbatimCoordinates" xlink:type="simple"><named-content content-type="geo-json" specific-use="{&#34;type&#34;:&#34;Point&#34;,&#34;coordinates&#34;:[116.299000,-31.646500]}" id="NCID0EA5AE" xlink:type="simple">31°38.79'S, 116°17.94'E</named-content></named-content>, 27 VII-13 VIII 2004, marris-jarrah (<italic><tp:taxon-name><tp:taxon-name-part taxon-name-part-type="genus" reg="Eucalyptus">Eucalyptus</tp:taxon-name-part> <tp:taxon-name-part taxon-name-part-type="species" reg="calophylla">calophylla</tp:taxon-name-part></tp:taxon-name></italic>-<italic><tp:taxon-name><tp:taxon-name-part taxon-name-part-type="genus" reg="Eucalyptus">E.</tp:taxon-name-part> <tp:taxon-name-part taxon-name-part-type="species" reg="marginata">marginata</tp:taxon-name-part></tp:taxon-name></italic>) woodland, flight intercept trap, A. Newton &amp; M. Thayer, FMHD#2004-103, 1102; 1♀ (<named-content xmlns:xlink="http://www.w3.org/1999/xlink" content-type="dwc:institutional_code" xlink:type="simple">FMNH</named-content>, slide mounted), 27 VII 2004, berl., <italic><tp:taxon-name><tp:taxon-name-part taxon-name-part-type="genus" reg="Banksia">Banksia</tp:taxon-name-part> <tp:taxon-name-part taxon-name-part-type="species" reg="grandis">grandis</tp:taxon-name-part></tp:taxon-name></italic> litter, M. Thayer, FMHD#2004-105, 1102; 2♂♂ 1♀ (1♂ 1♀<named-content xmlns:xlink="http://www.w3.org/1999/xlink" content-type="dwc:institutional_code" xlink:type="simple">WAM</named-content>, 1♀<named-content xmlns:xlink="http://www.w3.org/1999/xlink" content-type="dwc:institutional_code" xlink:type="simple">ANIC</named-content>, 1♂ slide mounted), same as holotype.</p></tp:treatment-sec><tp:treatment-sec sec-type="diagnosis" id="SECID0EV6AE"><title>Diagnosis.</title><p>This species can be distinguished from <italic><tp:taxon-name><tp:taxon-name-part taxon-name-part-type="genus" reg="Nornalup">N.</tp:taxon-name-part> <tp:taxon-name-part taxon-name-part-type="species" reg="afoveatus">afoveatus</tp:taxon-name-part></tp:taxon-name></italic> sp. n. by the quadrate elytra (Fig. <xref ref-type="fig" rid="F1">1b</xref>), shorter body length (&lt; 2.0 mm, Fig. <xref ref-type="fig" rid="F1">1b</xref>), lack of a median metasternal fovea (Fig. <xref ref-type="fig" rid="F3">3d</xref>: arrow), and emarginate anterior margin of female abdominal sternite IX (Fig. <xref ref-type="fig" rid="F4">4b</xref>: arrow). This species is also separated from <italic><tp:taxon-name><tp:taxon-name-part taxon-name-part-type="genus" reg="Nornalup">N.</tp:taxon-name-part> <tp:taxon-name-part taxon-name-part-type="species" reg="minusculus">minusculus</tp:taxon-name-part></tp:taxon-name></italic> sp. n. by the quadrate elytra (Fig. <xref ref-type="fig" rid="F1">1b</xref>), lack of a median metasternal fovea (Fig. <xref ref-type="fig" rid="F3">3d</xref>: arrow), and the emarginate anterior margin of female abdominal sternite IX (Fig. <xref ref-type="fig" rid="F4">4b</xref>).</p></tp:treatment-sec><tp:treatment-sec sec-type="description" id="SECID0EOBAG"><title>Description.</title><p>Length 1.1–1.5 mm (Fig. <xref ref-type="fig" rid="F1">1b</xref>). <italic>Head.</italic> Male antennomeres 1–2 longer than wide, 3 subquadrate, 4–6 longer than wide, 7–8 subquadrate, 9–10 weakly transverse (Fig. <xref ref-type="fig" rid="F2">2c</xref>). Female antennomeres 1–2 longer than wide, 3 subquadrate, 4–5 longer than wide, 6–8 subquadrate, 9–10 weakly transverse (Fig. <xref ref-type="fig" rid="F2">2d</xref>). <italic>Thorax.</italic> Elytra subquadrate (Fig. <xref ref-type="fig" rid="F1">1b</xref>). Hind wings reduced, half size of other species. Metaventrite without median metasternal fovea (Fig. <xref ref-type="fig" rid="F3">3d</xref>, arrow). <italic>Abdomen</italic>. Female abdominal sternite IX with <!--PageBreak-->emarginate anterior margin (Fig. <xref ref-type="fig" rid="F4">4b</xref>). <italic>Aedeagus</italic>. Apical lobe of median lobe divided into two lobes as U-shape (Fig. <xref ref-type="fig" rid="F4">4f</xref>).</p></tp:treatment-sec><tp:treatment-sec sec-type="distribution" id="SECID0E1CAG"><title>Distribution.</title><p>Western Australia (Fig. <xref ref-type="fig" rid="F5">5</xref>: triangle).</p></tp:treatment-sec><tp:treatment-sec sec-type="habitat" id="SECID0EEDAG"><title>Habitat.</title><p>Specimens of this species were collected using flight intercept traps, or by sifting leaf, log, or <italic><tp:taxon-name><tp:taxon-name-part taxon-name-part-type="genus" reg="Banksia">Banksia</tp:taxon-name-part> <tp:taxon-name-part taxon-name-part-type="species" reg="grandis">grandis</tp:taxon-name-part></tp:taxon-name></italic> litter in <italic><tp:taxon-name><tp:taxon-name-part taxon-name-part-type="genus" reg="Eucalyptus">Eucalyptus</tp:taxon-name-part></tp:taxon-name></italic> forests.</p></tp:treatment-sec><tp:treatment-sec sec-type="comments" id="SECID0E3DAG"><title>Comments.</title><p>Both sexes of this species have the hind wings approximately half normal size when compared to the other species. However, four specimens were collected by flight intercept trap, so we speculate that this species still has the ability to fly.</p></tp:treatment-sec><tp:treatment-sec><!--Section generated to contain objects referenced in tp:taxon-treatment.--><fig id="F1" position="float" orientation="portrait"><label>Figure 1.</label><caption><p>Habiti, dorsal view. <bold>a</bold> <italic><tp:taxon-name><tp:taxon-name-part taxon-name-part-type="genus" reg="Nornalup">Nornalup</tp:taxon-name-part> <tp:taxon-name-part taxon-name-part-type="species" reg="afoveatus">afoveatus</tp:taxon-name-part></tp:taxon-name></italic> sp. n. <bold>b</bold> <italic><tp:taxon-name><tp:taxon-name-part taxon-name-part-type="genus" reg="Nornalup">N.</tp:taxon-name-part> <tp:taxon-name-part taxon-name-part-type="species" reg="quadratus">quadratus</tp:taxon-name-part></tp:taxon-name></italic> sp. n. <bold>c</bold> <italic><tp:taxon-name><tp:taxon-name-part taxon-name-part-type="genus" reg="Nornalup">N.</tp:taxon-name-part> <tp:taxon-name-part taxon-name-part-type="species" reg="minusculus">minusculus</tp:taxon-name-part></tp:taxon-name></italic> sp. n. Scale bars: 1 mm.</p></caption><graphic xmlns:xlink="http://www.w3.org/1999/xlink" xlink:href="zookeys-695-111-g001.jpg" position="float" orientation="portrait" xlink:type="simple" id="oo_153999.jpg"/></fig><fig id="F2" position="float" orientation="portrait"><label>Figure 2.</label><caption><p>Antennae of <italic><tp:taxon-name><tp:taxon-name-part taxon-name-part-type="genus" reg="Nornalup">Nornalup</tp:taxon-name-part> <tp:taxon-name-part taxon-name-part-type="species" reg="afoveatus">afoveatus</tp:taxon-name-part></tp:taxon-name></italic> sp. n. <bold>a</bold> male <bold>b</bold> female. Antennae of <italic><tp:taxon-name><tp:taxon-name-part taxon-name-part-type="genus" reg="Nornalup">N.</tp:taxon-name-part> <tp:taxon-name-part taxon-name-part-type="species" reg="quadratus">quadratus</tp:taxon-name-part></tp:taxon-name></italic> sp. n. <bold>c</bold> male <bold>d</bold> female. Antennae of <italic><tp:taxon-name><tp:taxon-name-part taxon-name-part-type="genus" reg="Nornalup">N.</tp:taxon-name-part> <tp:taxon-name-part taxon-name-part-type="species" reg="minusculus">minusculus</tp:taxon-name-part></tp:taxon-name></italic> sp. n. <bold>e</bold> male <bold>f</bold> female. Male heads, dorsal view <bold>g</bold> <italic><tp:taxon-name><tp:taxon-name-part taxon-name-part-type="genus" reg="Nornalup">N.</tp:taxon-name-part> <tp:taxon-name-part taxon-name-part-type="species" reg="afoveatus">afoveatus</tp:taxon-name-part></tp:taxon-name></italic> sp. n. <bold>h</bold> <italic><tp:taxon-name><tp:taxon-name-part taxon-name-part-type="genus" reg="Nornalup">N.</tp:taxon-name-part> <tp:taxon-name-part taxon-name-part-type="species" reg="quadratus">quadratus</tp:taxon-name-part></tp:taxon-name></italic> sp. n. <bold>i</bold> <italic><tp:taxon-name><tp:taxon-name-part taxon-name-part-type="genus" reg="Nornalup">N.</tp:taxon-name-part> <tp:taxon-name-part taxon-name-part-type="species" reg="minusculus">minusculus</tp:taxon-name-part></tp:taxon-name></italic> sp. n. Female heads, dorsal view <bold>j</bold> <italic><tp:taxon-name><tp:taxon-name-part taxon-name-part-type="genus" reg="Nornalup">N.</tp:taxon-name-part> <tp:taxon-name-part taxon-name-part-type="species" reg="afoveatus">afoveatus</tp:taxon-name-part></tp:taxon-name></italic> sp. n. <bold>k</bold> <italic><tp:taxon-name><tp:taxon-name-part taxon-name-part-type="genus" reg="Nornalup">N.</tp:taxon-name-part> <tp:taxon-name-part taxon-name-part-type="species" reg="quadratus">quadratus</tp:taxon-name-part></tp:taxon-name></italic> sp. n. <bold>l</bold> <italic><tp:taxon-name><tp:taxon-name-part taxon-name-part-type="genus" reg="Nornalup">N.</tp:taxon-name-part> <tp:taxon-name-part taxon-name-part-type="species" reg="minusculus">minusculus</tp:taxon-name-part></tp:taxon-name></italic> sp. n. Scale bars: 0.1 mm.</p></caption><graphic xmlns:xlink="http://www.w3.org/1999/xlink" xlink:href="zookeys-695-111-g002.jpg" position="float" orientation="portrait" xlink:type="simple" id="oo_154000.jpg"/></fig><fig id="F3" position="float" orientation="portrait"><label>Figure 3.</label><caption><p>Heads of <italic><tp:taxon-name><tp:taxon-name-part taxon-name-part-type="genus" reg="Nornalup">Nornalup</tp:taxon-name-part> <tp:taxon-name-part taxon-name-part-type="species" reg="afoveatus">afoveatus</tp:taxon-name-part></tp:taxon-name></italic> sp. n. <bold>a</bold> dorsal view <bold>b</bold> ventral view. <italic><tp:taxon-name><tp:taxon-name-part taxon-name-part-type="genus" reg="Nornalup">N.</tp:taxon-name-part> <tp:taxon-name-part taxon-name-part-type="species" reg="quadratus">quadratus</tp:taxon-name-part></tp:taxon-name></italic> sp. n. <bold>c</bold> prosternum, ventral view <bold>d</bold> meso- and metaventrite, ventral view. Scale bars: 0.1 mm.</p></caption><graphic xmlns:xlink="http://www.w3.org/1999/xlink" xlink:href="zookeys-695-111-g003.jpg" position="float" orientation="portrait" xlink:type="simple" id="oo_154001.jpg"/></fig><fig id="F4" position="float" orientation="portrait"><label>Figure 4.</label><caption><p>Female abdominal sternites IX, ventral view. <bold>a</bold> <italic><tp:taxon-name><tp:taxon-name-part taxon-name-part-type="genus" reg="Nornalup">Nornalup</tp:taxon-name-part> <tp:taxon-name-part taxon-name-part-type="species" reg="afoveatus">afoveatus</tp:taxon-name-part></tp:taxon-name></italic> sp. n. <bold>b</bold> <italic><tp:taxon-name><tp:taxon-name-part taxon-name-part-type="genus" reg="Nornalup">N.</tp:taxon-name-part> <tp:taxon-name-part taxon-name-part-type="species" reg="quadratus">quadratus</tp:taxon-name-part></tp:taxon-name></italic> sp. n. <bold>c</bold> <italic><tp:taxon-name><tp:taxon-name-part taxon-name-part-type="genus" reg="Nornalup">N.</tp:taxon-name-part> <tp:taxon-name-part taxon-name-part-type="species" reg="minusculus">minusculus</tp:taxon-name-part></tp:taxon-name></italic> sp. n. Aedeagi of <italic><tp:taxon-name><tp:taxon-name-part taxon-name-part-type="genus" reg="Nornalup">N.</tp:taxon-name-part> <tp:taxon-name-part taxon-name-part-type="species" reg="afoveatus">afoveatus</tp:taxon-name-part></tp:taxon-name></italic> sp. n. <bold>d</bold> dorsal view <bold>e</bold> lateral view. Aedeagi of <italic><tp:taxon-name><tp:taxon-name-part taxon-name-part-type="genus" reg="Nornalup">N.</tp:taxon-name-part> <tp:taxon-name-part taxon-name-part-type="species" reg="quadratus">quadratus</tp:taxon-name-part></tp:taxon-name></italic> sp. n. <bold>f</bold> dorsal view <bold>g</bold> lateral view. Aedeagi of <italic><tp:taxon-name><tp:taxon-name-part taxon-name-part-type="genus" reg="Nornalup">N.</tp:taxon-name-part> <tp:taxon-name-part taxon-name-part-type="species" reg="minusculus">minusculus</tp:taxon-name-part></tp:taxon-name></italic> sp. n. <bold>h</bold> dorsal view <bold>i</bold> lateral view. Scale bars: 0.1 mm.</p></caption><graphic xmlns:xlink="http://www.w3.org/1999/xlink" xlink:href="zookeys-695-111-g004.jpg" position="float" orientation="portrait" xlink:type="simple" id="oo_154002.jpg"/></fig><fig id="F5" position="float" orientation="portrait"><label>Figure 5.</label><caption><p>Known collection localities of <italic><tp:taxon-name><tp:taxon-name-part taxon-name-part-type="genus" reg="Nornalup">Nornalup</tp:taxon-name-part></tp:taxon-name></italic> gen. n. <italic><tp:taxon-name><tp:taxon-name-part taxon-name-part-type="genus" reg="Nornalup">N.</tp:taxon-name-part> <tp:taxon-name-part taxon-name-part-type="species" reg="afoveatus">afoveatus</tp:taxon-name-part></tp:taxon-name></italic> sp. n.: squares; <italic><tp:taxon-name><tp:taxon-name-part taxon-name-part-type="genus" reg="Nornalup">N.</tp:taxon-name-part> <tp:taxon-name-part taxon-name-part-type="species" reg="quadratus">quadratus</tp:taxon-name-part></tp:taxon-name></italic> sp. n.: triangle; <italic><tp:taxon-name><tp:taxon-name-part taxon-name-part-type="genus" reg="Nornalup">N.</tp:taxon-name-part> <tp:taxon-name-part taxon-name-part-type="species" reg="minusculus">minusculus</tp:taxon-name-part></tp:taxon-name></italic> sp. n.: circles.</p></caption><graphic xmlns:xlink="http://www.w3.org/1999/xlink" xlink:href="zookeys-695-111-g005.jpg" position="float" orientation="portrait" xlink:type="simple" id="oo_154003.jpg"/></fig></tp:treatment-sec></tp:taxon-treatment>
