# Supplementary material for: Nornalup, a new genus of pselaphine beetle from southwestern Australia (Coleoptera, Staphylinidae, Pselaphinae, Faronitae)
Source: Zookeys. 2017 Sep 5;(695):111–21. doi: 10.3897/zookeys.695.19906 (PMC5673837; doi:10.3897/zookeys.695.19906)
Supplement: XML Treatment for Nornalup minusculus [file zookeys.695.19906-treatment4.xml]

<!DOCTYPE tp:taxon-treatment
  PUBLIC "-//TaxonX//DTD Taxonomic Treatment Publishing DTD v0 20100105//EN" "tax-treatment-NSO.dtd">
<tp:taxon-treatment xmlns:tp="http://www.plazi.org/taxpub"><tp:treatment-meta><kwd-group><label>Taxon classification</label><kwd><named-content xmlns:xlink="http://www.w3.org/1999/xlink" content-type="kingdom">Animalia</named-content></kwd><kwd><named-content xmlns:xlink="http://www.w3.org/1999/xlink" content-type="order">Coleoptera</named-content></kwd><kwd><named-content xmlns:xlink="http://www.w3.org/1999/xlink" content-type="family">Staphylinidae</named-content></kwd></kwd-group><mixed-citation publication-type="journal"><person-group><name><surname>Park</surname><given-names>Jong-Seok</given-names></name><name><surname>Chandler</surname><given-names>Donald S.</given-names></name></person-group><article-title>
          <italic><tp:taxon-name><tp:taxon-name-part taxon-name-part-type="genus" reg="Nornalup">Nornalup</tp:taxon-name-part></tp:taxon-name></italic>, a new genus of pselaphine beetle from southwestern Australia (<tp:taxon-name><tp:taxon-name-part taxon-name-part-type="order">Coleoptera</tp:taxon-name-part></tp:taxon-name>, <tp:taxon-name><tp:taxon-name-part taxon-name-part-type="family">Staphylinidae</tp:taxon-name-part></tp:taxon-name>, <tp:taxon-name><tp:taxon-name-part taxon-name-part-type="subfamily">Pselaphinae</tp:taxon-name-part></tp:taxon-name>, <tp:taxon-name><tp:taxon-name-part taxon-name-part-type="clade">Faronitae</tp:taxon-name-part></tp:taxon-name>)</article-title><source>Zookeys</source><day>5</day><month>9</month><year>2017</year><volume>2017</volume><issue>695</issue><fpage>111</fpage><lpage>121</lpage><pub-id pub-id-type="doi">10.3897/zookeys.695.19906</pub-id></mixed-citation></tp:treatment-meta><tp:nomenclature><tp:taxon-name>
            <tp:taxon-name-part taxon-name-part-type="genus" reg="Nornalup">Nornalup</tp:taxon-name-part>
            <tp:taxon-name-part taxon-name-part-type="species" reg="minusculus">minusculus</tp:taxon-name-part>
            <object-id xmlns:xlink="http://www.w3.org/1999/xlink" content-type="zoobank" xlink:type="simple">http://zoobank.org/E094EE5F-7D6B-4246-A02C-6170213E37D1</object-id>
          </tp:taxon-name><tp:taxon-authority>Park &amp; Chandler</tp:taxon-authority><tp:taxon-status xmlns:xlink="http://www.w3.org/1999/xlink" xlink:type="simple">sp. n.</tp:taxon-status><xref ref-type="fig" rid="F1">(Figs 1c</xref><xref ref-type="fig" rid="F2">, 2e–f</xref><xref ref-type="fig" rid="F2">, 2i</xref><xref ref-type="fig" rid="F2">, 2l</xref><xref ref-type="fig" rid="F4">, 4c</xref><xref ref-type="fig" rid="F4">, 4h–i</xref><xref ref-type="fig" rid="F5">, 5)</xref></tp:nomenclature><tp:treatment-sec sec-type="type material" id="SECID0EHGAG"><title>Type material.</title><p>
            <bold>Holotype. Australia: Western Australia (WA)</bold>: 1♂, aedeagus dissected and mounted in euparal on clear plastic card, “<bold>Australia: Western Australia</bold>: Porongurup N.P., Nancy Peak Tr., Morgan’s View to The Pass, 450–600m, <named-content xmlns:xlink="http://www.w3.org/1999/xlink" content-type="dwc:verbatimCoordinates" xlink:type="simple"><named-content content-type="geo-json" specific-use="{&#34;type&#34;:&#34;Point&#34;,&#34;coordinates&#34;:[117.860833,-34.680000]}" id="NCID0EUGAG" xlink:type="simple">34°40.8'S, 117°51.65'E</named-content></named-content>, 6 VIII 2004, <italic><tp:taxon-name><tp:taxon-name-part taxon-name-part-type="genus" reg="Eucalyptus">Eucalyptus</tp:taxon-name-part></tp:taxon-name></italic>; FMHD#2004-149, berl., leaf &amp; log litter, Clarke &amp; Grimbacher 1118”. <bold>Paratypes (n = 9; 3 males, 6 females). Australia: Western Australia</bold>: 1♂ 1♀ (<named-content xmlns:xlink="http://www.w3.org/1999/xlink" content-type="dwc:institutional_code" xlink:type="simple">CBNUIC</named-content>), 40 km ESE Manjimup, 15 VII 1980, jarrah forest litter, S. Peck &amp; J. Peck; 1♂ (<named-content xmlns:xlink="http://www.w3.org/1999/xlink" content-type="dwc:institutional_code" xlink:type="simple">WAM</named-content>), 83 km NE Albany, Stirling Range N. P., Toolbrunup Peak, 700 m, 27 XII 1976, litter at stream edge. u. marri, below 1st talus, J. B. Kethley, FMHD#76-537; 1♂ (<named-content xmlns:xlink="http://www.w3.org/1999/xlink" content-type="dwc:institutional_code" xlink:type="simple">FMNH</named-content>), Giant Tingle Area, 8 km NE Walpole, 19 XII 1976, Karri &amp; Acacia l., J. B. Kethley, FMHD#76-514; 1♀ (<named-content xmlns:xlink="http://www.w3.org/1999/xlink" content-type="dwc:institutional_code" xlink:type="simple">FMNH</named-content>), Porongurup N. P., Wansborough Walk at The Pass, 450 m, <named-content xmlns:xlink="http://www.w3.org/1999/xlink" content-type="dwc:verbatimCoordinates" xlink:type="simple"><named-content content-type="geo-json" specific-use="{&#34;type&#34;:&#34;Point&#34;,&#34;coordinates&#34;:[117.854083,-34.678167]}" id="NCID0EZHAG" xlink:type="simple">34°40.69'S, 117°51.245'E</named-content></named-content>, 6 VIII 2004, karri forest (<italic><tp:taxon-name><tp:taxon-name-part taxon-name-part-type="genus" reg="Eucalyptus">Eucalyptus</tp:taxon-name-part> <tp:taxon-name-part taxon-name-part-type="species" reg="diversicolor">diversicolor</tp:taxon-name-part></tp:taxon-name></italic>), mostly young-growth, berl., leaf &amp; log litter, A. Newton &amp; M. Thayer, FMHD#2004-147, 1116; 2♀♀ (<named-content xmlns:xlink="http://www.w3.org/1999/xlink" content-type="dwc:institutional_code" xlink:type="simple">WAM</named-content>, 1♀ slide mounted), Stirling Range N. P., Toolbrunup Peak Tr., 480–520 m, <named-content xmlns:xlink="http://www.w3.org/1999/xlink" content-type="dwc:verbatimCoordinates" xlink:type="simple"><named-content content-type="geo-json" specific-use="{&#34;type&#34;:&#34;Point&#34;,&#34;coordinates&#34;:[118.055000,-34.390000]}" id="NCID0ERIAG" xlink:type="simple">34°23.4'S, 118°03.3'E</named-content></named-content>, 5 VIII 2004, <italic><tp:taxon-name><tp:taxon-name-part taxon-name-part-type="genus" reg="Eucalyptus">Eucalyptus</tp:taxon-name-part></tp:taxon-name></italic> forest &amp; mallee, berl., lead &amp; log litter, D. Clarke &amp; Grimbacher, FMHD#2004-146, 1115; 2♀♀ (<named-content xmlns:xlink="http://www.w3.org/1999/xlink" content-type="dwc:institutional_code" xlink:type="simple">ANIC</named-content>, 1♀ slide mounted), 430–485 m, <named-content xmlns:xlink="http://www.w3.org/1999/xlink" content-type="dwc:verbatimCoordinates" xlink:type="simple"><named-content content-type="geo-json" specific-use="{&#34;type&#34;:&#34;Point&#34;,&#34;coordinates&#34;:[118.060833,-34.391667]}" id="NCID0EFJAG" xlink:type="simple">34°23.5'S, 118°03.65'E</named-content></named-content>, 5 VIII 2004, mallee <italic><tp:taxon-name><tp:taxon-name-part taxon-name-part-type="genus" reg="Eucalyptus">Eucalyptus</tp:taxon-name-part></tp:taxon-name></italic>, berl., water-washed soil, 0–18 cm, D. Clarke, FMHD#2004-145, 1114; 1♀ (<named-content xmlns:xlink="http://www.w3.org/1999/xlink" content-type="dwc:institutional_code" xlink:type="simple">CBNUIC</named-content>), 43 km E Albany, Two People’s Bay, Mt. Gardner, 150m, 1 I 1977, litter u. <italic><tp:taxon-name><tp:taxon-name-part taxon-name-part-type="genus" reg="Hibbertia">Hibbertia</tp:taxon-name-part></tp:taxon-name></italic> sp., J. B. Kethley, FMHD#77-88; 1♀ (<named-content xmlns:xlink="http://www.w3.org/1999/xlink" content-type="dwc:institutional_code" xlink:type="simple">ANIC</named-content>), 220m, 1 I 1977, litter u. Marri, J. B. Kethley, FMHD#77-85.</p></tp:treatment-sec><tp:treatment-sec sec-type="diagnosis" id="SECID0ECKAG"><title>Diagnosis.</title><p>This species can be distinguished from <italic><tp:taxon-name><tp:taxon-name-part taxon-name-part-type="genus" reg="Nornalup">N.</tp:taxon-name-part> <tp:taxon-name-part taxon-name-part-type="species" reg="quadratus">quadratus</tp:taxon-name-part></tp:taxon-name></italic> sp. n. by the longer elytra (Fig. <xref ref-type="fig" rid="F1">1c</xref>), presence of a median metasternal fovea, and the straight anterior margin of female abdominal sternite IX (Fig. <xref ref-type="fig" rid="F4">4c</xref>). This species is also separated from <italic><tp:taxon-name><tp:taxon-name-part taxon-name-part-type="genus" reg="Nornalup">N.</tp:taxon-name-part> <tp:taxon-name-part taxon-name-part-type="species" reg="afoveatus">afoveatus</tp:taxon-name-part></tp:taxon-name></italic> sp. n. by its smaller body length (&lt; 2.0 mm, Fig. <xref ref-type="fig" rid="F1">1c</xref>).</p></tp:treatment-sec><tp:treatment-sec sec-type="description" id="SECID0EKLAG"><title>Description.</title><p>Length 1.2–1.6 mm (Fig. <xref ref-type="fig" rid="F1">1c</xref>). <italic>Head.</italic> Male antennomeres 1–2 longer than wide, 3 subquadrate, 4–9 longer than wide, 10 subquadrate (Fig. <xref ref-type="fig" rid="F2">2e</xref>). Female antennomeres 1–2 longer than wide, 3 subquadrate, 4–6 longer than wide, 7–8 subquadrate, 9–10 weakly transverse (Fig. <xref ref-type="fig" rid="F2">2f</xref>). <italic>Thorax.</italic> Elytra rectangular and longer than wide (Fig. <xref ref-type="fig" rid="F1">1c</xref>). Hind wings fully developed. Metaventrite with median metasternal <!--PageBreak-->fovea. <italic>Abdomen</italic>. Female abdominal sternite IX with straight anterior margin (Fig. <xref ref-type="fig" rid="F4">4c</xref>). <italic>Aedeagus.</italic> Apex of male aedeagus with two small lobes, bent into an L-shape in lateral view (Fig. <xref ref-type="fig" rid="F4">4i</xref>).</p></tp:treatment-sec><tp:treatment-sec sec-type="distribution" id="SECID0ESMAG"><title>Distribution.</title><p>Western Australia (Fig. <xref ref-type="fig" rid="F5">5</xref>: circles).</p></tp:treatment-sec><tp:treatment-sec sec-type="habitat" id="SECID0E3MAG"><title>Habitat.</title><p>Most specimens of this species were collected by sifting leaf and log litter, with one taken from water-washed soil in <italic><tp:taxon-name><tp:taxon-name-part taxon-name-part-type="genus" reg="Eucalyptus">Eucalyptus</tp:taxon-name-part></tp:taxon-name></italic> forests.</p></tp:treatment-sec><tp:treatment-sec><!--Section generated to contain objects referenced in tp:taxon-treatment.--><fig id="F1" position="float" orientation="portrait"><label>Figure 1.</label><caption><p>Habiti, dorsal view. <bold>a</bold> <italic><tp:taxon-name><tp:taxon-name-part taxon-name-part-type="genus" reg="Nornalup">Nornalup</tp:taxon-name-part> <tp:taxon-name-part taxon-name-part-type="species" reg="afoveatus">afoveatus</tp:taxon-name-part></tp:taxon-name></italic> sp. n. <bold>b</bold> <italic><tp:taxon-name><tp:taxon-name-part taxon-name-part-type="genus" reg="Nornalup">N.</tp:taxon-name-part> <tp:taxon-name-part taxon-name-part-type="species" reg="quadratus">quadratus</tp:taxon-name-part></tp:taxon-name></italic> sp. n. <bold>c</bold> <italic><tp:taxon-name><tp:taxon-name-part taxon-name-part-type="genus" reg="Nornalup">N.</tp:taxon-name-part> <tp:taxon-name-part taxon-name-part-type="species" reg="minusculus">minusculus</tp:taxon-name-part></tp:taxon-name></italic> sp. n. Scale bars: 1 mm.</p></caption><graphic xmlns:xlink="http://www.w3.org/1999/xlink" xlink:href="zookeys-695-111-g001.jpg" position="float" orientation="portrait" xlink:type="simple" id="oo_153999.jpg"/></fig><fig id="F2" position="float" orientation="portrait"><label>Figure 2.</label><caption><p>Antennae of <italic><tp:taxon-name><tp:taxon-name-part taxon-name-part-type="genus" reg="Nornalup">Nornalup</tp:taxon-name-part> <tp:taxon-name-part taxon-name-part-type="species" reg="afoveatus">afoveatus</tp:taxon-name-part></tp:taxon-name></italic> sp. n. <bold>a</bold> male <bold>b</bold> female. Antennae of <italic><tp:taxon-name><tp:taxon-name-part taxon-name-part-type="genus" reg="Nornalup">N.</tp:taxon-name-part> <tp:taxon-name-part taxon-name-part-type="species" reg="quadratus">quadratus</tp:taxon-name-part></tp:taxon-name></italic> sp. n. <bold>c</bold> male <bold>d</bold> female. Antennae of <italic><tp:taxon-name><tp:taxon-name-part taxon-name-part-type="genus" reg="Nornalup">N.</tp:taxon-name-part> <tp:taxon-name-part taxon-name-part-type="species" reg="minusculus">minusculus</tp:taxon-name-part></tp:taxon-name></italic> sp. n. <bold>e</bold> male <bold>f</bold> female. Male heads, dorsal view <bold>g</bold> <italic><tp:taxon-name><tp:taxon-name-part taxon-name-part-type="genus" reg="Nornalup">N.</tp:taxon-name-part> <tp:taxon-name-part taxon-name-part-type="species" reg="afoveatus">afoveatus</tp:taxon-name-part></tp:taxon-name></italic> sp. n. <bold>h</bold> <italic><tp:taxon-name><tp:taxon-name-part taxon-name-part-type="genus" reg="Nornalup">N.</tp:taxon-name-part> <tp:taxon-name-part taxon-name-part-type="species" reg="quadratus">quadratus</tp:taxon-name-part></tp:taxon-name></italic> sp. n. <bold>i</bold> <italic><tp:taxon-name><tp:taxon-name-part taxon-name-part-type="genus" reg="Nornalup">N.</tp:taxon-name-part> <tp:taxon-name-part taxon-name-part-type="species" reg="minusculus">minusculus</tp:taxon-name-part></tp:taxon-name></italic> sp. n. Female heads, dorsal view <bold>j</bold> <italic><tp:taxon-name><tp:taxon-name-part taxon-name-part-type="genus" reg="Nornalup">N.</tp:taxon-name-part> <tp:taxon-name-part taxon-name-part-type="species" reg="afoveatus">afoveatus</tp:taxon-name-part></tp:taxon-name></italic> sp. n. <bold>k</bold> <italic><tp:taxon-name><tp:taxon-name-part taxon-name-part-type="genus" reg="Nornalup">N.</tp:taxon-name-part> <tp:taxon-name-part taxon-name-part-type="species" reg="quadratus">quadratus</tp:taxon-name-part></tp:taxon-name></italic> sp. n. <bold>l</bold> <italic><tp:taxon-name><tp:taxon-name-part taxon-name-part-type="genus" reg="Nornalup">N.</tp:taxon-name-part> <tp:taxon-name-part taxon-name-part-type="species" reg="minusculus">minusculus</tp:taxon-name-part></tp:taxon-name></italic> sp. n. Scale bars: 0.1 mm.</p></caption><graphic xmlns:xlink="http://www.w3.org/1999/xlink" xlink:href="zookeys-695-111-g002.jpg" position="float" orientation="portrait" xlink:type="simple" id="oo_154000.jpg"/></fig><fig id="F4" position="float" orientation="portrait"><label>Figure 4.</label><caption><p>Female abdominal sternites IX, ventral view. <bold>a</bold> <italic><tp:taxon-name><tp:taxon-name-part taxon-name-part-type="genus" reg="Nornalup">Nornalup</tp:taxon-name-part> <tp:taxon-name-part taxon-name-part-type="species" reg="afoveatus">afoveatus</tp:taxon-name-part></tp:taxon-name></italic> sp. n. <bold>b</bold> <italic><tp:taxon-name><tp:taxon-name-part taxon-name-part-type="genus" reg="Nornalup">N.</tp:taxon-name-part> <tp:taxon-name-part taxon-name-part-type="species" reg="quadratus">quadratus</tp:taxon-name-part></tp:taxon-name></italic> sp. n. <bold>c</bold> <italic><tp:taxon-name><tp:taxon-name-part taxon-name-part-type="genus" reg="Nornalup">N.</tp:taxon-name-part> <tp:taxon-name-part taxon-name-part-type="species" reg="minusculus">minusculus</tp:taxon-name-part></tp:taxon-name></italic> sp. n. Aedeagi of <italic><tp:taxon-name><tp:taxon-name-part taxon-name-part-type="genus" reg="Nornalup">N.</tp:taxon-name-part> <tp:taxon-name-part taxon-name-part-type="species" reg="afoveatus">afoveatus</tp:taxon-name-part></tp:taxon-name></italic> sp. n. <bold>d</bold> dorsal view <bold>e</bold> lateral view. Aedeagi of <italic><tp:taxon-name><tp:taxon-name-part taxon-name-part-type="genus" reg="Nornalup">N.</tp:taxon-name-part> <tp:taxon-name-part taxon-name-part-type="species" reg="quadratus">quadratus</tp:taxon-name-part></tp:taxon-name></italic> sp. n. <bold>f</bold> dorsal view <bold>g</bold> lateral view. Aedeagi of <italic><tp:taxon-name><tp:taxon-name-part taxon-name-part-type="genus" reg="Nornalup">N.</tp:taxon-name-part> <tp:taxon-name-part taxon-name-part-type="species" reg="minusculus">minusculus</tp:taxon-name-part></tp:taxon-name></italic> sp. n. <bold>h</bold> dorsal view <bold>i</bold> lateral view. Scale bars: 0.1 mm.</p></caption><graphic xmlns:xlink="http://www.w3.org/1999/xlink" xlink:href="zookeys-695-111-g004.jpg" position="float" orientation="portrait" xlink:type="simple" id="oo_154002.jpg"/></fig><fig id="F5" position="float" orientation="portrait"><label>Figure 5.</label><caption><p>Known collection localities of <italic><tp:taxon-name><tp:taxon-name-part taxon-name-part-type="genus" reg="Nornalup">Nornalup</tp:taxon-name-part></tp:taxon-name></italic> gen. n. <italic><tp:taxon-name><tp:taxon-name-part taxon-name-part-type="genus" reg="Nornalup">N.</tp:taxon-name-part> <tp:taxon-name-part taxon-name-part-type="species" reg="afoveatus">afoveatus</tp:taxon-name-part></tp:taxon-name></italic> sp. n.: squares; <italic><tp:taxon-name><tp:taxon-name-part taxon-name-part-type="genus" reg="Nornalup">N.</tp:taxon-name-part> <tp:taxon-name-part taxon-name-part-type="species" reg="quadratus">quadratus</tp:taxon-name-part></tp:taxon-name></italic> sp. n.: triangle; <italic><tp:taxon-name><tp:taxon-name-part taxon-name-part-type="genus" reg="Nornalup">N.</tp:taxon-name-part> <tp:taxon-name-part taxon-name-part-type="species" reg="minusculus">minusculus</tp:taxon-name-part></tp:taxon-name></italic> sp. n.: circles.</p></caption><graphic xmlns:xlink="http://www.w3.org/1999/xlink" xlink:href="zookeys-695-111-g005.jpg" position="float" orientation="portrait" xlink:type="simple" id="oo_154003.jpg"/></fig></tp:treatment-sec></tp:taxon-treatment>
